# Supplementary material for: Initial Study of Feedstock Material Compositions for 3D Printing of Hybrid Metal–Polymer Components via Electrodeposition and Photopolymerization in an Electroplating Bath Environment
Source: Molecules. 2026 Apr 17;31(8):1316. doi: 10.3390/molecules31081316 (PMC13119453; doi:10.3390/molecules31081316)
Supplement: Supplementary file 1 [file molecules-31-01316-s001.zip]

Archive with 1 entries (1 files):
- molecules-4214920-supplementary.pdf
